# Supplementary material for: Interplay between ATRX and IDH1 mutations governs innate immune responses in diffuse gliomas
Source: Nat Commun. 2024 Jan 25;15:730. doi: 10.1038/s41467-024-44932-w (PMC10810843; doi:10.1038/s41467-024-44932-w)
Supplement: Supplementary file 5 — Supplementary Dataset 1 [file 41467_2024_44932_MOESM5_ESM.xlsx]

## Sheet: Frequency
Supplementary table 1 - TCGA datasets - IDH mutant low grade gliomas - bulkRNAseq - results from gene set enrichment analysis (GSEA) of immune related pathways
Groups	Number of tumors
1p/ 19q codel - ATRX WT	164
1p/ 19qcodel - ATRX Mutant	3
1p/ 19q non.codel - ATRX WT	52
1p/ 19qnon.codel - ATRX Mutant	191
Total number of tumors	410
	codel - ATRX WT		codel - ATRX Mutant		non.codel - ATRX WT		non.codel - ATRX Mutant
Pathway	Positive enrichment (n)	Posiitive enrichment (% of total)	Positive enrichment (n)	Posiitive enrichment (% of total)	Positive enrichment (n)	Posiitive enrichment (% of total)	Positive enrichment (n)	Posiitive enrichment (% of total)
GO_ACTIVATION_OF_IMMUNE_RESPONSE	25	15.2439		0	30	57.6923	125	65.445
HALLMARK_INFLAMMATORY_RESPONSE	38	23.1707		0	30	57.6923	120	62.8272
GO_ACTIVATION_OF_INNATE_IMMUNE_RESPONSE	24	14.6341		0	30	57.6923	131	68.5864
GO.0002221_pattern.recognition.receptor.signaling.pathway	29	17.6829		0	28	53.8462	125	65.445
GO.0060337_Type.I.interferon.signaling.pathway	34	20.7317		0	30	57.6923	106	55.4974
GO.0032479_Regulation.of.type.I.interferon.production	29	17.6829		0	27	51.9231	127	66.4921
HALLMARK_INTERFERON_ALPHA_RESPONSE	54	32.9268	1	33.3333	24	46.1538	94	49.2147
GO.0035455_Response.to.interferon.alpha	56	34.1463		0	26	50	104	54.4503
GO.0032648_Response.to.interferon.beta.production	30	18.2927		0	27	51.9231	118	61.7801
HALLMARK_INTERFERON_GAMMA_RESPONSE	46	28.0488		0	25	48.0769	98	51.3089
GO_REGULATION_OF_ADAPTIVE_IMMUNE_RESPONSE	17	10.3659		0	29	55.7692	136	71.2042
GO_HUMORAL_IMMUNE_RESPONSE_MEDIATED_BY_CIRCULATING_IMMUNOGLOBULIN	53	32.3171		0	28	53.8462	114	59.6859
GO_LYMPHOCYTE_ACTIVATION_INVOLVED_IN_IMMUNE_RESPONSE	21	12.8049		0	28	53.8462	129	67.5393
GO_MACROPHAGE_ACTIVATION_INVOLVED_IN_IMMUNE_RESPONSE	21	12.8049		0	32	61.5385	142	74.3455
GO_REGULATION_OF_MAST_CELL_ACTIVATION_INVOLVED_IN_IMMUNE_RESPONSE	27	16.4634		0	28	53.8462	126	65.9686
GO_NEGATIVE_REGULATION_OF_INNATE_IMMUNE_RESPONSE	40	24.3902		0	30	57.6923	123	64.3979
GO_REGULATION_OF_INNATE_IMMUNE_RESPONSE	26	15.8537	1	33.3333	30	57.6923	128	67.0157
GO_INNATE_IMMUNE_RESPONSE_ACTIVATING_CELL_SURFACE_RECEPTOR_SIGNALING_PATHWAY	34	20.7317		0	33	63.4615	125	65.445
GO_POSITIVE_REGULATION_OF_MAST_CELL_ACTIVATION_INVOLVED_IN_IMMUNE_RESPONSE	28	17.0732	1	33.3333	28	53.8462	124	64.9215
GO_INNATE_IMMUNE_RESPONSE_IN_MUCOSA	45	27.439		0	33	63.4615	108	56.5445
GO_INNATE_IMMUNE_RESPONSE	31	18.9024		0	30	57.6923	117	61.2565
GO_NATURAL_KILLER_CELL_ACTIVATION_INVOLVED_IN_IMMUNE_RESPONSE	43	26.2195		0	32	61.5385	114	59.6859
GO_POSITIVE_REGULATION_OF_INNATE_IMMUNE_RESPONSE	22	13.4146		0	30	57.6923	133	69.6335
GO_MYELOID_CELL_ACTIVATION_INVOLVED_IN_IMMUNE_RESPONSE	37	22.561		0	33	63.4615	123	64.3979
GO_POSITIVE_REGULATION_OF_MYELOID_LEUKOCYTE_CYTOKINE_PRODUCTION_INVOLVED_IN_IMMUNE_RESPONSE	24	14.6341		0	33	63.4615	145	75.9162
GO_ACTIVATION_OF_INNATE_IMMUNE_RESPONSE	24	14.6341		0	30	57.6923	131	68.5864
GO_NEUTROPHIL_ACTIVATION_INVOLVED_IN_IMMUNE_RESPONSE	29	17.6829		0	31	59.6154	129	67.5393
HALLMARK_INFLAMMATORY_RESPONSE	38	23.1707		0	30	57.6923	120	62.8272
HALLMARK_INTERFERON_ALPHA_RESPONSE	54	32.9268		0	24	46.1538	94	49.2147
HALLMARK_INTERFERON_GAMMA_RESPONSE	46	28.0488		0	25	48.0769	98	51.3089
GO.0035456_Response.to.interferon.beta	43	26.2195		0	27	51.9231	108	56.5445
GO.0032648_Response.to.interferon.beta.production	30	18.2927		0	27	51.9231	118	61.7801
GO.0035458_Cellular.response.to.interferon.beta	39	23.7805		0	28	53.8462	107	56.0209
GO.0060337_Type.I.interferon.signaling.pathway	34	20.7317		0	30	57.6923	106	55.4974
GO.0032479_Regulation.of.type.I.interferon.production	29	17.6829	1	33.3333	27	51.9231	127	66.4921
GO.0035457_Cellular.response.to.interferon.alpha	74	45.122	1	33.3333	22	42.3077	111	58.1152
GO.0035455_Response.to.interferon.alpha	56	34.1463	2	66.6667	26	50	104	54.4503
GO.0034343_Type.III.interferon.production	53	32.3171		0	22	42.3077	103	53.9267
GO.0002221_pattern.recognition.receptor.signaling.pathway	29	17.6829		0	28	53.8462	125	65.445
GO_POSITIVE_REGULATION_OF_ADAPTIVE_IMMUNE_RESPONSE	23	14.0244		0	31	59.6154	136	71.2042
GO_NEGATIVE_REGULATION_OF_ADAPTIVE_IMMUNE_RESPONSE	17	10.3659		0	29	55.7692	136	71.2042
GO_T_CELL_ACTIVATION_INVOLVED_IN_IMMUNE_RESPONSE	21	12.8049		0	28	53.8462	129	67.5393
GO_REGULATION_OF_ADAPTIVE_IMMUNE_RESPONSE	17	10.3659		0	29	55.7692	136	71.2042
GO_ADAPTIVE_IMMUNE_RESPONSE_BASED_ON_SOMATIC_RECOMBINATION_OF_IMMUNE_RECEPTORS_BUILT_FROM_IMMUNOGLOBULIN_SUPERFAMILY_DOMAINS	36	21.9512		0	30	57.6923	121	63.3508
GO_REGULATION_OF_IMMUNE_RESPONSE	25	15.2439		0	31	59.6154	124	64.9215
GO_T_HELPER_1_TYPE_IMMUNE_RESPONSE	36	21.9512		0	34	65.3846	116	60.733
GO_T_CELL_DIFFERENTIATION_INVOLVED_IN_IMMUNE_RESPONSE	48	29.2683		0	23	44.2308	110	57.5916
GO_HUMORAL_IMMUNE_RESPONSE	37	22.561		0	31	59.6154	123	64.3979
GO_POSITIVE_REGULATION_OF_IMMUNE_SYSTEM_PROCESS	21	12.8049		0	31	59.6154	128	67.0157
GO_POSITIVE_REGULATION_OF_T_HELPER_1_TYPE_IMMUNE_RESPONSE	31	18.9024		0	26	50	106	55.4974
GO_REGULATION_OF_IMMUNE_SYSTEM_PROCESS	28	17.0732	1	33.3333	30	57.6923	123	64.3979
GO_SOMATIC_DIVERSIFICATION_OF_IMMUNE_RECEPTORS	61	37.1951		0	25	48.0769	99	51.8325
GO_ADAPTIVE_IMMUNE_RESPONSE	29	17.6829		0	30	57.6923	121	63.3508
GO_NEGATIVE_REGULATION_OF_HUMORAL_IMMUNE_RESPONSE	55	33.5366		0	21	40.3846	111	58.1152
GO_ACTIVATION_OF_IMMUNE_RESPONSE	25	15.2439	1	33.3333	30	57.6923	125	65.445
GO_IMMUNOGLOBULIN_PRODUCTION_INVOLVED_IN_IMMUNOGLOBULIN_MEDIATED_IMMUNE_RESPONSE	34	20.7317		0	34	65.3846	106	55.4974
GO_HUMORAL_IMMUNE_RESPONSE_MEDIATED_BY_CIRCULATING_IMMUNOGLOBULIN	53	32.3171		0	28	53.8462	114	59.6859
GO_REGULATION_OF_HUMORAL_IMMUNE_RESPONSE	42	25.6098	1	33.3333	30	57.6923	115	60.2094
GO_MATURE_B_CELL_DIFFERENTIATION_INVOLVED_IN_IMMUNE_RESPONSE	39	23.7805	1	33.3333	31	59.6154	130	68.0628
GO_SOMATIC_DIVERSIFICATION_OF_IMMUNE_RECEPTORS_VIA_SOMATIC_MUTATION	83	50.6098	1	33.3333	21	40.3846	61	31.9372
GO_POSITIVE_REGULATION_OF_HUMORAL_IMMUNE_RESPONSE	47	28.6585		0	38	73.0769	110	57.5916
GO_NEGATIVE_REGULATION_OF_IMMUNE_SYSTEM_PROCESS	31	18.9024		0	31	59.6154	126	65.9686
GO_NEGATIVE_REGULATION_OF_IMMUNE_RESPONSE	28	17.0732		0	31	59.6154	126	65.9686
GO_REGULATION_OF_IMMUNE_EFFECTOR_PROCESS	21	12.8049		0	31	59.6154	131	68.5864
GO_REGULATION_OF_T_HELPER_1_TYPE_IMMUNE_RESPONSE	23	14.0244		0	29	55.7692	124	64.9215
GO_LYMPHOCYTE_ACTIVATION_INVOLVED_IN_IMMUNE_RESPONSE	21	12.8049		0	28	53.8462	129	67.5393
GO_B_CELL_ACTIVATION_INVOLVED_IN_IMMUNE_RESPONSE	25	15.2439		0	35	67.3077	128	67.0157
Avg	35.3582	21.5599	1.09091	5.97015	28.9104	55.597	118.806	62.2021
Average # of tumors with positive enrichment of immune pathways	35 out of 164		1 out of 3		28 out of 52		118 out of 191
Average % of tumors with positive enrichment of immune pathways		~21%		~5%		~55%		~62%
