# Supplementary material for: Interplay between ATRX and IDH1 mutations governs innate immune responses in diffuse gliomas
Source: Nat Commun. 2024 Jan 25;15:730. doi: 10.1038/s41467-024-44932-w (PMC10810843; doi:10.1038/s41467-024-44932-w)
Supplement: Supplementary file 6 — Supplementary Dataset 2 [file 41467_2024_44932_MOESM6_ESM.xlsx]

## Sheet: GSEA_immune_subset_Hallmark
GSEA of immune subsets from scRNAseq data derived from GEO datasets GSE89567 (IDH-mutant astrocytoma) and GSE70630 (IDH-mutant oligodendroglioma
	Pathway	pval	padj	log2err	ES	NES	size	leadingEdge
18	HALLMARK_TNFA_SIGNALING_VIA_NFKB	2.79285e-06	5.30641e-05	0.627257	0.453041	2.71075	43	c("SLC2A3", "DUSP2", "SOCS3", "BHLHE40", "SERPINE1", "NFIL3", "CD69", "FOSL2", "TUBB2A", "GCH1", "ZC3H12A", "PLAUR", "LITAF", "KLF4", "NAMPT", "ICAM1", "PDE4B", "BCL6", "NFKBIE", "BTG3", "EHD1", "PLEK", "KLF2", "KLF10", "SQSTM1", "NFKB1")
14	HALLMARK_MTORC1_SIGNALING	5.76506e-06	5.47681e-05	0.610527	0.487058	2.68645	34	c("SLC7A5", "SLC2A3", "MTHFD2", "LDHA", "BHLHE40", "PPA1", "IFI30", "NFIL3", "HPRT1", "FGL2", "NAMPT", "INSIG1", "TPI1", "XBP1", "PNP", "ENO1", "SLC9A3R1", "BCAT1", "SQSTM1", "PSMD14", "SLC1A5", "G6PD", "PSMB5", "SHMT2", "PSMC4", "ARPC5L", "ACTR2")
12	HALLMARK_INTERFERON_GAMMA_RESPONSE	1.7636e-05	0.000111694	0.57561	0.45968	2.56221	35	c("MTHFD2", "SOCS3", "MT2A", "IFITM3", "LGALS3BP", "HLA-DQA1", "IFI30", "CD69", "GCH1", "FGL2", "NAMPT", "ICAM1", "PDE4B", "PSME2", "IFITM2", "PIM1", "LAP3", "PTPN1", "PNP", "ISG15", "NFKB1", "PSMB8", "LY6E")
8	HALLMARK_HYPOXIA	3.77529e-05	0.000179326	0.557332	0.508653	2.56	27	c("SLC2A3", "LDHA", "BHLHE40", "MT2A", "SERPINE1", "TGFBI", "NFIL3", "FOSL2", "PLAUR", "PRDX5", "HK1", "TPI1", "ADM", "SDC2", "PIM1", "ENO1", "RBPJ", "UGP2", "GRHPR")
15	HALLMARK_MYC_TARGETS_V1	5.79779e-05	0.000220316	0.557332	0.48039	2.45915	28	c("LDHA", "HPRT1", "COX5A", "NME1", "NHP2", "IMPDH2", "FBL", "PHB2", "KPNA2", "VBP1", "CCT7", "GLO1", "CYC1", "YWHAQ", "PRDX4", "PSMD14", "HNRNPA3", "APEX1", "PHB", "PSMC4", "PSMA6", "HDGF", "PSMD1", "EIF3B", "CCT3", "NOP16")
3	HALLMARK_APOPTOSIS	0.000281522	0.000891487	0.498493	0.493446	2.34385	23	c("LMNA", "IFITM3", "DPYD", "SLC20A1", "CD69", "GPX3", "GCH1", "ANXA1", "DAP", "TIMP1", "BTG3", "SMAD7", "TSPO", "BID", "SQSTM1")
9	HALLMARK_IL2_STAT5_SIGNALING	0.00197812	0.00536918	0.431708	0.400004	2.11116	30	c("SLC2A3", "BHLHE40", "IFITM3", "NFIL3", "SELL", "FGL2", "NOP2", "RHOH", "RGS16", "MAPKAPK2", "PIM1", "XBP1", "PNP", "GLIPR2", "AHCY", "GSTO1", "SLC1A5", "NFKBIZ")
2	HALLMARK_ALLOGRAFT_REJECTION	0.00676144	0.0124307	0.232057	0.458264	1.93726	17	c("FGR", "HLA-DQA1", "MRPL3", "NME1", "ICAM1", "TIMP1", "TGFB1", "FLNA", "BCAT1", "EIF5A", "UBE2D1")
6	HALLMARK_FATTY_ACID_METABOLISM	0.00544337	0.0124307	0.260821	0.48614	2.0001	16	c("LDHA", "ACSL4", "ACSL1", "YWHAH", "LGALS1", "HSD17B10", "GRHPR", "IL4I1", "APEX1", "ECH1", "DECR1", "UBE2L6", "UROS", "MDH1")
7	HALLMARK_GLYCOLYSIS	0.00684811	0.0124307	0.232057	0.471572	1.94017	16	c("LDHA", "TGFBI", "STMN1", "TPI1", "SDC2", "PGLS", "ENO1", "UGP2", "PYGB", "G6PD", "PSMC4", "PGAM1", "MDH1", "PKM")
19	HALLMARK_XENOBIOTIC_METABOLISM	0.00719671	0.0124307	0.223479	0.439313	1.94499	19	c("MT2A", "SERPINE1", "GCH1", "HPRT1", "ARG2", "PGD", "AHCY", "BCAT1", "GSTO1", "SLC1A5", "TMEM176B", "ECH1", "PGRMC1", "SHMT2")
4	HALLMARK_COMPLEMENT	0.0129088	0.0175191	0.166521	0.424162	1.83251	18	c("SERPINE1", "CD55", "PLAUR", "S100A9", "TIMP1", "EHD1", "PLEK", "PIM1", "LAP3", "RHOG", "STX4", "SERPINA1", "KYNU", "GMFB", "PRCP", "CSRP1")
5	HALLMARK_ESTROGEN_RESPONSE_LATE	0.0129088	0.0175191	0.166521	0.423679	1.83043	18	c("SLC7A5", "DUSP2", "ST14", "HPRT1", "S100A9", "KLF4", "FABP5", "BTG3", "XBP1", "SLC9A3R1")
10	HALLMARK_INFLAMMATORY_RESPONSE	0.0121081	0.0175191	0.168819	0.359683	1.81025	27	c("SERPINE1", "CD55", "CD69", "GCH1", "PLAUR", "SELL", "NAMPT", "ICAM1", "TIMP1", "PDE4B", "RGS16", "ADM")
11	HALLMARK_INTERFERON_ALPHA_RESPONSE	0.0246186	0.0311835	0.120421	0.405299	1.71336	17	c("IFITM3", "LGALS3BP", "IFI30", "SELL", "PSME2", "IFITM2", "LAP3", "ISG15", "PSMB8", "LY6E", "GBP2", "BST2", "UBE2L6")
16	HALLMARK_OXIDATIVE_PHOSPHORYLATION	0.0334267	0.0396942	0.103526	0.412756	1.65876	15	c("LDHA", "COX5A", "IDH3A", "HSD17B10", "PHB2", "CYC1", "TIMM10", "ECH1", "DECR1", "SURF1", "ATP6V1E1", "MDH1")
17	HALLMARK_P53_PATHWAY	0.161721	0.180747	0.0453101	0.319325	1.31379	16	c("ZBTB16", "ST14", "IFI30", "KLF4", "RGS16", "TGFB1")
13	HALLMARK_KRAS_SIGNALING_UP	0.371905	0.392567	0.0278354	0.259197	1.0664	16	c("F13A1", "PLAUR", "TMEM176A", "KLF4", "RGS16", "TSPAN13", "PSMB8", "TMEM176B")
1	HALLMARK_ADIPOGENESIS	0.411241	0.411241	0.0256767	0.232784	1.03062	19	c("GPX3", "DNAJB9", "MTCH2", "BCL6", "IDH3A", "CYC1", "SLC1A5", "ECH1", "SCP2", "DECR1", "PPP1R15B", "UCK1", "RTN3", "RAB34")

## Sheet: GSEA_tumor_subset_Hallmark
GSEA of tumor subsets from scRNAseq data derived from GEO datasets GSE89567 (IDH-mutant astrocytoma) and GSE70630 (IDH-mutant oligodendroglioma
	Pathway	pval	padj	log2err	ES	NES	size	leadingEdge
5	HALLMARK_CHOLESTEROL_HOMEOSTASIS	2.13158e-06	5.32894e-05	0.627257	-0.563555	-2.80407	27	c("ACAT2", "DHCR7", "SCD", "HMGCS1", "TMEM97", "CLU", "MVD", "FADS2", "HMGCR", "STARD4", "NSDHL", "LDLR", "FDPS", "IDI1", "FDFT1", "SQLE")
19	HALLMARK_MYC_TARGETS_V1	6.7521e-05	0.000844012	0.538434	0.506005	2.45239	23	c("LDHA", "FBL", "UBA2", "SRM", "PRPF31", "SERBP1", "PSMD8", "USP1", "CTPS1", "PABPC4", "HNRNPR", "MAD2L1", "PSMB2", "TARDBP", "DHX15", "RPL22", "RUVBL2", "HDGF")
18	HALLMARK_MTORC1_SIGNALING	0.00543886	0.0453238	0.269842	-0.37028	-1.95233	32	c("DHCR7", "SCD", "HMGCS1", "INSIG1", "TMEM97", "CDKN1A", "FADS2", "HMGCR", "PSAT1", "DHCR24", "STARD4", "LDLR", "IDI1", "SQLE", "ELOVL5")
10	HALLMARK_ESTROGEN_RESPONSE_LATE	0.0119454	0.0497725	0.181915	-0.407857	-1.85486	21	c("DHCR7", "CA12", "ABHD2", "MDK", "RAB31", "OLFM1", "SCARB1", "FDFT1", "ELOVL5", "CPE", "SLC22A5", "MOCS2", "CXCL12")
20	HALLMARK_MYOGENESIS	0.0119431	0.0497725	0.181915	-0.455731	-1.85533	16	c("SCD", "CLU", "TNNT1", "SPARC", "CDKN1A", "FDPS", "SSPN", "DTNA", "CASQ1", "TPM2", "REEP1", "CRYAB", "APP", "APOD")
21	HALLMARK_OXIDATIVE_PHOSPHORYLATION	0.0113876	0.0497725	0.19671	0.432635	1.88864	18	c("LDHA", "ACADM", "BCKDHA", "SDHB", "MFN2", "MRPS15", "PHYH", "ATP6V0B", "UQCRH")
2	HALLMARK_ANDROGEN_RESPONSE	0.020754	0.0741214	0.137749	-0.40442	-1.76612	19	c("SCD", "HMGCS1", "INSIG1", "ABHD2", "HMGCR", "DHCR24", "IDI1", "B2M", "ELOVL5")
6	HALLMARK_COMPLEMENT	0.0316395	0.0841395	0.111555	-0.424142	-1.68017	15	c("DUSP6", "LIPA", "CLU", "KCNIP2", "KCNIP3", "SPOCK2", "DGKG", "LRP1", "CD59", "CTSD", "SCG3", "CTSO")
9	HALLMARK_ESTROGEN_RESPONSE_EARLY	0.0350877	0.0841395	0.104939	-0.361064	-1.67783	22	c("DHCR7", "GFRA1", "CA12", "ABHD2", "RAB31", "OLFM1", "SCARB1", "FDFT1", "ELOVL5", "ABAT", "SLC22A5")
12	HALLMARK_G2M_CHECKPOINT	0.0370214	0.0841395	0.108256	0.399289	1.65037	16	c("DMD", "MTF2", "CCND1", "DR1", "STMN1", "MAD2L1", "NOTCH2", "SFPQ", "NASP")
15	HALLMARK_INTERFERON_GAMMA_RESPONSE	0.0329818	0.0841395	0.109216	-0.42116	-1.66835	15	c("HLA-B", "CDKN1A", "PDE4B", "SSPN", "NFKBIA", "B2M", "TAP1", "TAPBP", "IFIT3")
24	HALLMARK_TNFA_SIGNALING_VIA_NFKB	0.0568304	0.118397	0.0875268	0.293603	1.55228	29	c("GFPT2", "EGR2", "CCND1", "JUN", "JUNB", "PPP1R15A", "EFNA1", "MCL1", "FOS", "EGR1", "KLF6", "KLF10", "IER2", "BTG3", "TGIF1", "GADD45A", "DNAJB4", "SLC2A3")
16	HALLMARK_KRAS_SIGNALING_UP	0.0701654	0.134934	0.073757	-0.303525	-1.51025	27	c("ETV5", "GABRA3", "SNAP25", "DUSP6", "SPARCL1", "GPRC5B", "TRIB2")
8	HALLMARK_EPITHELIAL_MESENCHYMAL_TRANSITION	0.0959472	0.162541	0.06233	-0.306621	-1.44908	23	c("THBS2", "NTM", "HTRA1", "SCG2", "NT5E", "SPARC")
23	HALLMARK_PEROXISOME	0.0975249	0.162541	0.0656633	0.347688	1.43709	16	c("PRDX1", "TSPO", "SCP2")
22	HALLMARK_P53_PATHWAY	0.212167	0.331511	0.0407153	-0.252835	-1.24242	26	c("CDKN1A", "ADA", "ZMAT3", "FGF13", "ABAT", "TAP1", "ABHD4", "AEN", "GM2A", "BMP2", "DDIT4", "CTSD", "ZFP36L1", "SESN1", "F2R", "PTPRE", "DRAM1", "APP")
17	HALLMARK_MITOTIC_SPINDLE	0.226994	0.333815	0.0416238	0.295437	1.22112	16	c("EPB41", "CDC42", "CAPZB", "NOTCH2", "KIF1B", "WASF2", "ACTN4", "FSCN1", "SUN2", "ARHGEF7", "NET1", "BCAR1", "ANLN", "SHROOM2", "KIF22")
1	HALLMARK_ADIPOGENESIS	0.251436	0.349216	0.0394145	0.250459	1.19405	22	c("SCP2", "CMPK1", "ACADM", "RNF11", "BCKDHA", "SDHB", "GBE1", "PHYH", "AK2", "DRAM2", "ECH1")
11	HALLMARK_FATTY_ACID_METABOLISM	0.333899	0.439341	0.0311146	-0.238037	-1.10614	22	c("ACAT2", "HMGCS1", "DHCR24", "NSDHL", "IDI1", "GLUL", "ELOVL5")
3	HALLMARK_APICAL_JUNCTION	0.479246	0.570531	0.024879	-0.222761	-0.972807	19	c("INSIG1", "NLGN3", "MVD", "MDK", "NRXN2", "ARHGEF6", "GAMT", "SIRPA", "ACTB", "SGCE", "SHROOM2")
4	HALLMARK_APOPTOSIS	0.472421	0.570531	0.0268255	0.217398	0.97363	19	c("TSPO", "CASP9", "CCND1", "JUN")
13	HALLMARK_HYPOXIA	0.526038	0.597771	0.0250251	0.182429	0.94134	27	c("HS3ST1", "LDHA", "JUN", "PPP1R15A", "GBE1", "EFNA1", "FOS", "KLF6", "SLC2A1", "ERRFI1")
25	HALLMARK_XENOBIOTIC_METABOLISM	0.824668	0.896378	0.0164574	-0.167985	-0.701963	17	c("APOE", "TMEM97")
7	HALLMARK_DNA_REPAIR	0.920201	0.923682	0.0162613	0.149885	0.607438	15	c("GTF2B", "NELFE", "ERCC1", "SF3A3", "NELFCD", "TAF13", "SUPT5H", "AGO4", "POLR2I", "TAF12")
14	HALLMARK_IL2_STAT5_SIGNALING	0.923682	0.923682	0.0149668	-0.152563	-0.604353	15	c("NT5E", "SPRED2", "SPRY4", "BMP2", "SMPDL3A", "IFNGR1", "ETV4", "ARL4A", "GABARAPL1", "PDCD2L")
