# Supplementary material for: Interplay between ATRX and IDH1 mutations governs innate immune responses in diffuse gliomas
Source: Nat Commun. 2024 Jan 25;15:730. doi: 10.1038/s41467-024-44932-w (PMC10810843; doi:10.1038/s41467-024-44932-w)
Supplement: Supplementary file 7 — Supplementary Dataset 3 [file 41467_2024_44932_MOESM7_ESM.xlsx]

## Sheet: nTva_Hallmark_Up_ATRXneg
GSEA of RNAseq data derived from RCAS/Ntv-a tumors showing Hallmark genesets that are upregulated in Atrx -/- tumors
	NAME	GS<br> follow link to MSigDB	GS DETAILS	SIZE	ES	NES	NOM p-val	FDR q-val	FWER p-val	RANK AT MAX	LEADING EDGE
	HALLMARK_INTERFERON_ALPHA_RESPONSE	HALLMARK_INTERFERON_ALPHA_RESPONSE	Details ...	78	0.659321	2.25149	0	0	0	1439	tags=44%, list=12%, signal=49%
	HALLMARK_INTERFERON_GAMMA_RESPONSE	HALLMARK_INTERFERON_GAMMA_RESPONSE	Details ...	143	0.587764	2.13264	0	0	0	1129	tags=31%, list=9%, signal=34%
	HALLMARK_E2F_TARGETS	HALLMARK_E2F_TARGETS	Details ...	198	0.567412	2.10697	0	0	0	3824	tags=68%, list=31%, signal=96%
	HALLMARK_MYC_TARGETS_V2	HALLMARK_MYC_TARGETS_V2	Details ...	57	0.593942	1.92473	0	0.0013191	0.001	4024	tags=75%, list=32%, signal=111%
	HALLMARK_G2M_CHECKPOINT	HALLMARK_G2M_CHECKPOINT	Details ...	193	0.488258	1.8209	0	0.00464824	0.006	3966	tags=60%, list=32%, signal=87%
	HALLMARK_MYC_TARGETS_V1	HALLMARK_MYC_TARGETS_V1	Details ...	198	0.46678	1.80242	0	0.00504606	0.007	5297	tags=72%, list=43%, signal=124%
	HALLMARK_INFLAMMATORY_RESPONSE	HALLMARK_INFLAMMATORY_RESPONSE	Details ...	115	0.473456	1.70676	0	0.0130223	0.022	1129	tags=30%, list=9%, signal=33%
	HALLMARK_TNFA_SIGNALING_VIA_NFKB	HALLMARK_TNFA_SIGNALING_VIA_NFKB	Details ...	167	0.413493	1.59244	0	0.0245205	0.045	1351	tags=32%, list=11%, signal=35%
	HALLMARK_ALLOGRAFT_REJECTION	HALLMARK_ALLOGRAFT_REJECTION	Details ...	102	0.428802	1.55208	0	0.026394	0.055	1115	tags=24%, list=9%, signal=26%
	HALLMARK_IL6_JAK_STAT3_SIGNALING	HALLMARK_IL6_JAK_STAT3_SIGNALING	Details ...	58	0.453745	1.43586	0.0142857	0.0566416	0.133	2238	tags=45%, list=18%, signal=54%
	HALLMARK_APOPTOSIS	HALLMARK_APOPTOSIS	Details ...	137	0.361345	1.34039	0.0175439	0.103263	0.256	571	tags=14%, list=5%, signal=14%
	HALLMARK_PI3K_AKT_MTOR_SIGNALING	HALLMARK_PI3K_AKT_MTOR_SIGNALING	Details ...	96	0.361205	1.27104	0.0683761	0.151773	0.376	773	tags=8%, list=6%, signal=9%
	HALLMARK_UV_RESPONSE_UP	HALLMARK_UV_RESPONSE_UP	Details ...	139	0.316296	1.16655	0.114754	0.281524	0.595	926	tags=11%, list=7%, signal=12%
	HALLMARK_IL2_STAT5_SIGNALING	HALLMARK_IL2_STAT5_SIGNALING	Details ...	154	0.298494	1.12235	0.180328	0.34259	0.695	1349	tags=26%, list=11%, signal=29%
	HALLMARK_APICAL_SURFACE	HALLMARK_APICAL_SURFACE	Details ...	28	0.371048	1.05194	0.390946	0.481504	0.838	1299	tags=32%, list=10%, signal=36%
	HALLMARK_ANDROGEN_RESPONSE	HALLMARK_ANDROGEN_RESPONSE	Details ...	89	0.288991	1.02713	0.384615	0.515507	0.878	1204	tags=17%, list=10%, signal=19%
	HALLMARK_CHOLESTEROL_HOMEOSTASIS	HALLMARK_CHOLESTEROL_HOMEOSTASIS	Details ...	68	0.282598	0.940464	0.563291	0.725947	0.961	1367	tags=24%, list=11%, signal=26%
	HALLMARK_MITOTIC_SPINDLE	HALLMARK_MITOTIC_SPINDLE	Details ...	196	0.215303	0.860349	0.9	0.898663	0.983	3300	tags=38%, list=27%, signal=51%
	HALLMARK_MTORC1_SIGNALING	HALLMARK_MTORC1_SIGNALING	Details ...	197	0.206288	0.785467	1	0.982789	0.993	3307	tags=37%, list=27%, signal=50%
	HALLMARK_DNA_REPAIR	HALLMARK_DNA_REPAIR	Details ...	141	0.206724	0.7666	0.983051	0.953661	0.993	3221	tags=26%, list=26%, signal=34%
	HALLMARK_UNFOLDED_PROTEIN_RESPONSE	HALLMARK_UNFOLDED_PROTEIN_RESPONSE		110	0.205753	0.743556	0.960784	0.929683	0.993	3149	tags=29%, list=25%, signal=39%

## Sheet: nTva_Hallmark_Down_ATRXpos
GSEA of RNAseq data derived from RCAS/Ntv-a tumors showing Hallmark genesets that are downreegulated in Atrx -/- tumors
	NAME	GS<br> follow link to MSigDB	GS DETAILS	SIZE	ES	NES	NOM p-val	FDR q-val	FWER p-val	RANK AT MAX	LEADING EDGE
	HALLMARK_KRAS_SIGNALING_DN	HALLMARK_KRAS_SIGNALING_DN	Details ...	96	-0.539863	-1.46194	0.0101237	0.32294	0.393	2455	tags=44%, list=20%, signal=54%
	HALLMARK_PANCREAS_BETA_CELLS	HALLMARK_PANCREAS_BETA_CELLS	Details ...	20	-0.651537	-1.43815	0.0556348	0.221027	0.492	1640	tags=40%, list=13%, signal=46%
	HALLMARK_HEDGEHOG_SIGNALING	HALLMARK_HEDGEHOG_SIGNALING	Details ...	33	-0.561609	-1.3255	0.122078	0.51738	0.914	938	tags=15%, list=8%, signal=16%
	HALLMARK_MYOGENESIS	HALLMARK_MYOGENESIS	Details ...	140	-0.469862	-1.32475	0.0322234	0.391235	0.914	2090	tags=34%, list=17%, signal=40%
	HALLMARK_EPITHELIAL_MESENCHYMAL_TRANSITION	HALLMARK_EPITHELIAL_MESENCHYMAL_TRANSITION	Details ...	167	-0.459745	-1.29697	0.0480769	0.409758	0.957	1263	tags=29%, list=10%, signal=32%
	HALLMARK_XENOBIOTIC_METABOLISM	HALLMARK_XENOBIOTIC_METABOLISM	Details ...	140	-0.451741	-1.28261	0.0665236	0.388558	0.972	2050	tags=30%, list=17%, signal=36%
	HALLMARK_UV_RESPONSE_DN	HALLMARK_UV_RESPONSE_DN	Details ...	139	-0.435513	-1.21714	0.124594	0.570606	1	1609	tags=24%, list=13%, signal=27%
	HALLMARK_ESTROGEN_RESPONSE_LATE	HALLMARK_ESTROGEN_RESPONSE_LATE	Details ...	152	-0.43268	-1.21696	0.128314	0.499922	1	2724	tags=41%, list=22%, signal=52%
	HALLMARK_KRAS_SIGNALING_UP	HALLMARK_KRAS_SIGNALING_UP	Details ...	148	-0.436462	-1.20997	0.127389	0.469417	1	2076	tags=34%, list=17%, signal=40%
	HALLMARK_BILE_ACID_METABOLISM	HALLMARK_BILE_ACID_METABOLISM	Details ...	79	-0.452184	-1.2039	0.177549	0.442028	1	2699	tags=39%, list=22%, signal=50%
	HALLMARK_FATTY_ACID_METABOLISM	HALLMARK_FATTY_ACID_METABOLISM	Details ...	134	-0.426648	-1.19186	0.149413	0.440235	1	1682	tags=16%, list=14%, signal=18%
	HALLMARK_APICAL_JUNCTION	HALLMARK_APICAL_JUNCTION	Details ...	154	-0.417089	-1.18362	0.151992	0.429479	1	2011	tags=27%, list=16%, signal=31%
	HALLMARK_TGF_BETA_SIGNALING	HALLMARK_TGF_BETA_SIGNALING	Details ...	48	-0.471937	-1.17852	0.232843	0.41139	1	1220	tags=17%, list=10%, signal=18%
	HALLMARK_ADIPOGENESIS	HALLMARK_ADIPOGENESIS	Details ...	185	-0.412661	-1.17462	0.162447	0.392984	1	2373	tags=23%, list=19%, signal=28%
	HALLMARK_WNT_BETA_CATENIN_SIGNALING	HALLMARK_WNT_BETA_CATENIN_SIGNALING	Details ...	38	-0.46492	-1.12606	0.296815	0.505105	1	949	tags=16%, list=8%, signal=17%
	HALLMARK_ANGIOGENESIS	HALLMARK_ANGIOGENESIS	Details ...	25	-0.477752	-1.08724	0.343501	0.589779	1	2473	tags=52%, list=20%, signal=65%
	HALLMARK_ESTROGEN_RESPONSE_EARLY	HALLMARK_ESTROGEN_RESPONSE_EARLY	Details ...	164	-0.384944	-1.08369	0.308183	0.565686	1	2724	tags=40%, list=22%, signal=50%
	HALLMARK_SPERMATOGENESIS	HALLMARK_SPERMATOGENESIS	Details ...	79	-0.409881	-1.08239	0.354402	0.538003	1	2408	tags=24%, list=19%, signal=30%
	HALLMARK_PEROXISOME	HALLMARK_PEROXISOME	Details ...	86	-0.395552	-1.069	0.387941	0.546652	1	2116	tags=20%, list=17%, signal=24%
	HALLMARK_NOTCH_SIGNALING	HALLMARK_NOTCH_SIGNALING	Details ...	31	-0.384641	-0.91856	0.601793	0.937685	1	1872	tags=23%, list=15%, signal=27%
