# Supplementary material for: Interplay between ATRX and IDH1 mutations governs innate immune responses in diffuse gliomas
Source: Nat Commun. 2024 Jan 25;15:730. doi: 10.1038/s41467-024-44932-w (PMC10810843; doi:10.1038/s41467-024-44932-w)
Supplement: Supplementary file 8 — Source Data [file 41467_2024_44932_MOESM8_ESM.xlsx]

## Sheet: Fig1c_blot
Fig 1c -ATRX expresssion in CT2A and M059J ATRX KO cells
CT2A blots
Lanes 2, 3 and 4 are shown in the final figure
M059J blots

## Sheet: Fig1d_blot
Fig 1d -ATRX expresssion in RCAS/Ntv-a Atrx KO cells

## Sheet: Fig1e
Fig1e - CT2A ATRX KO lines - growth assay
n=3 biological replicates
Absorbance values (blank subtracted)
Hours (Hrs)	Control			Atrx KO-A			Atrx KO-B
	Replicate 1	Replicate 2	Replicate 3	Replicate 1	Replicate 2	Replicate 3	Replicate 1	Replicate 2	Replicate 3
24	0.125333	0.0609333	0.0804	0.125133	0.161333	0.0692	0.147567	0.0749667	0.121433
48	0.2044	0.0899333	0.221833	0.17	0.349133	0.0928333	0.236233	0.0917667	0.2552
72	0.364267	0.208067	0.439467	0.352933	0.676033	0.152933	0.3602	0.165233	0.4263
96	0.587367	0.3515	0.783967	0.557367	0.973033	0.281967	0.5227	0.182433	0.7089
FOLD CHANGE VALUES (normalized to corresponding 24hrs absorbance for each cell line) - USED FOR PLOTTING
Hours (Hrs)	Control			Atrx KO-A			Atrx KO-B
	Replicate 1	Replicate 2	Replicate 3	Replicate 1	Replicate 2	Replicate 3	Replicate 1	Replicate 2	Replicate 3
24	1	1	1	1	1	1	1	1	1
48	1.63085	1.47593	2.75912	1.35855	2.16405	1.34152	1.60086	1.2241	2.10156
72	2.90638	3.41466	5.466	2.82046	4.19029	2.21002	2.44093	2.20409	3.51057
96	4.68644	5.7686	9.75083	4.45418	6.0312	4.07466	3.54213	2.43353	5.83777

## Sheet: Fig1f
Fig1f - M059J ATRX KO lines - growth assay
n=2 biological replicates
Absorbance values (blank subtracted)
Hours (Hrs)	Control		ATRX KO
	Replicate 1	Replicate 2	Replicate 1	Replicate 2
24	0.29585	0.2054	0.277	0.26035
48	0.5582	0.47145	0.56815	0.56255
72	0.7743	0.56565	0.6857	0.56825
96	0.9002	0.6869	0.81985	0.65875
FOLD CHANGE VALUES (normalized to corresponding 24hrs absorbance for each cell line) - USED FOR PLOTTING
Hours (Hrs)	Control		ATRX KO
	Replicate 1	Replicate 2	Replicate 1	Replicate 2
24	1	1	1	1
48	1.88677	2.29528	2.05108	2.16075
72	2.6172	2.75389	2.47545	2.18264
96	3.04276	3.34421	2.95975	2.53025

## Sheet: Fig2a
Fig2a - Survival study of CT2A Atrx KO compared to CT2A Atrx WT (Control)
Survival in days	Control	Atrx KO-A	Atrx KO-B
15	1
18	1
18	1
18	1
22	1
3	1
12	1
15	1
18	1
18	1
21	1
21	1
27	1
27	1
16	1
17	1
20	1
20	1
23	1
23	1
27	1
27	1
30	1
70	0
33		1
200		0
200		0
200		0
200		0
34		1
74		1
74		0
74		0
74		0
74		0
74		0
74		0
74		0
39			1
45			1
48			1
48			1
51			1
51			1
52			1
66			0
66			0
66			0
36			1
55			1
76			1
86			0
86			0
Statistics using log-rank test
Groups	Adjusted p-value
Control vs Atrx KO-A	<0.0001
Control vs Atrx KO-B	<0.0001

## Sheet: Fig2b, S3c
Fig2b & supplemtary fig 3c- Survival study of RCAS/Ntv-a Atrx KO model
Fig2b - Survival study of RCAS/Ntv-a Atrx KO compared to Atrx WT (control) - de novo model
Survival in days	Control	Atrx KO
47	1
49	1
48	1
72	1
78	1
89	1
47	1
43	1
53	1
42	1
65	1
48	1
70	1
76		1
95		1
96		1
42		1
41		1
80		1
98		1
104		1
129		1
168		1
136		1
Statistics using log-rank test
Groups	Adjusted p-value
Control vs Atrx KO	0.0008
Supplementary fig3c - Survival study of RCAS/Ntv-a Atrx KO compared to Atrx WT (control) - Re-injection model
Survival in days	Control	Atrx KO
66	1
76	1
149	1
200	0
200		0
200		0
200		0
200		0
200		0
Statistics using log-rank test
Groups	Adjusted p-value
Control vs Atrx KO	0.0221

## Sheet: Fig3b_blot, S5d_quants
Fig3b & supplementary fig 5d - CT2A ATRX KO lines - baseline Western blots & associated densitometry data
Fig 3b - CT2A ATRX KO
For all of the targets listed below, lanes 2, 3 and 4 are shown in the final figure
					β-actin blot from above shown as representative image in fig3b
Supplementary fig 5d - CT2A ATRX KO baseline Western - densitometry values from 3 biological replicates
Densitometric values are normalized to B-actin (loading control) and Control (Atrx WT)
	RIG-I/ Actin			MDA5/Actin			STAT1/ Actin			ISG15/ Actin
Sample info	Rep #1	Rep #2	Rep #3	Rep #1	Rep #2	Rep #3	Rep #1	Rep #2	Rep #3	Rep #1	Rep #2	Rep #3
Control	1	1	1	1	1	1	1	1	1	1	1	1
Atrx KO-A	2.90387	3.01615	2.72755	4.44318	6.53035	2.36806	2.09951	3.94137	3.40262	3.63954	8.45042	3.35507
Atrx KO-B	5.07267	2.66051	6.16832	6.29364	4.26613	3.31805	2.76394	2.90326	8.54408	1.97606	2.02206	3.8395

## Sheet: S5c_blot, S5e_quants
Supplementary fig 5c and 5e - M059J ATRX KO lines - baseline Western blots & associated densitometry data
Supplementary fig 5c - M059J ATRX KO Westerns
For RIG-I, ISG15, MDA5, STAT1 and B-actin, lanes 2 and 3 from the images below are shown in the final figure.
					_
							β-actin blot from above shown as representative image in fig S5c
For IRF3, lanes 6 and 7 from the blot below are shown in fig S5c.
Supplementary fig 5e - M059J ATRX KO baseline Western - densitometry values from 3 biological replicates
Densitometric values are normalized to B-actin (loading control) and Control (ATRX WT)
	RIG-I/ Actin			MDA5/Actin			STAT1/ Actin			ISG15/ Actin
Sample info	Rep #1	Rep #2	Rep #3	Rep #1	Rep #2	Rep #3	Rep #1	Rep #2	Rep #3	Rep #1	Rep #2	Rep #3
Control	1	1	1	1	1	1	1	1	1	1	1	1
ATRX KO	2.11812	3.20338	3.0743	1.89917	3.28115	4.34289	1.23446	1.43465	1.53636	4.00351	3.10403	2.00249

## Sheet: Fig3c
Fig3c - Survival study of CT2A Atrx KO compared to CT2A Atrx WT (Control) implanted in nudes or C57BL/6 mice
Survival in days	Control-Nudes	Control-C57BL/6	KO-A-Nudes	KO-A-C57BL/6
9	1
15	1
18	1
21	1
21	1
21	1
21	1
21	1
21	1
12	1
12	1
12	1
12	1
15	1
3		1
12		1
15		1
18		1
18		1
21		1
21		1
27		1
27		1
15		1
18		1
18		1
18		1
22		1
16			1
16			1
16			1
19			1
22			1
22			1
25			1
74			0
26			1
33			1
33			1
33			1
33			1
34				1
74				1
74				0
74				0
74				0
74				0
74				0
74				0
74				0
33				1
200				0
200				0
200				0
200				0
Statistics using log-rank test
Groups	Adjusted p-value
Control-Nudes vs Control-C57BL/6	0.3324
Atrx KO-A -Nudes vs Atrx KO-A -C57BL/6	<0.0001
Control-Nudes vs Atrx KO-A -Nudes	0.0009
Control-C57BL/6 vs Atrx KO-A -C57BL/6	<0.0001

## Sheet: Fig4a
Fig4a - CT2A ATRX KO tumors - flow cytometry analysis for immune cell infiltration
T-cell panel
Experiment 1		% of live cells				% of CD45+ cells
Cell line	Replicate #	CD45	CD3	CD4	CD8	CD3	CD4	CD8	Treg	CD8:Treg	GZMB+ CD8	GZMB+ of CD45
Control	1	5.08312	2.0096	0.132989	1.3225	39.5349	2.61628	26.0174	0.145349	179	34.6369	9.01163
Control	2	3.98917	0.423768	0.0500733	0.20122	10.623	1.25523	5.04417	0.581125	8.68	8.75576	0.441655
Control	3	3.94545	1.17098	0.0613801	0.936403	29.6792	1.55572	23.7337	0.168837	140.571	20.9858	4.9807
Control	4	9.6777	4.76623	0.189335	3.99592	49.2496	1.95641	41.29	0.339468	121.632	15.5777	6.43202
Control	5	11.0898	2.3017	0.241083	1.0437	20.7551	2.17391	9.41134	0.375738	25.0476	6.08365	0.572553
Atrx KO-A	1	13.8727	8.87852	0.40205	7.65106	64.0001	2.89815	55.1521	0.886902	62.185	8.71162	4.80464
Atrx KO-A	2	27.5586	4.92695	3.03421	0.810346	17.8781	11.0101	2.94045	6.08055	0.483583	13.3697	0.393128
Atrx KO-A	3	14.2412	5.60619	0.568337	3.969	39.3661	3.9908	27.8699	1.16604	23.9014	30.1512	8.40313
Normal brain	1	2.59376	0.453021	0.0955166	0.280897	17.4658	3.68255	10.8297	1.13483	9.54305	3.19223	0.345709
Normal brain	2	7.70651	2.33437	0.280477	1.84816	30.2909	3.63948	23.9817	0.775813	30.9118	28.8297	6.91386
Normal brain	3	4.83914	1.92217	0.0564848	1.64565	39.7213	1.16725	34.007	0.087108	390.4	24.3852	8.29268
Experiment 2		% of live cells			% of CD4+ cells					% of CD8+ cells
Cell line	Replicate #	CD3	CD4	CD8	CD69+	Effector	Memory	PD1	Tim3+	CD44+	CD69+	Effector	PD1+	Tim3+
Control	1	5.86664	2.06229	2.27889	51.6753	76.0954	63.5309	59.5361	44.2655	39.242	62.6822	97.2012	59.242	46.0058
Control	2	2.37501	1.12129	0.578931	49.8313	75.0281	53.9933	64.7919	44.3195	28.976	46.841	79.9564	34.4227	28.5403
Control	3	0.716802	0.39413	0.0785425	25.0642	87.0056	84.4376	80.1233	67.7966	49.4845	36.3402	96.3918	22.1649	11.0825
Control	4	2.02905	0.711272	0.743952	49.7297	76.2162	84.7297	77.4324	66.0811	57.4935	28.9406	82.5581	48.3204	41.0853
Control	5	2.75025	0.950013	1.31846	35.8754	86.3501	87.092	75.9347	58.457	56.5961	48.792	96.2583	80.0941	53.3034
Atrx KO-A	1	4.3028	2.33824	1.44138	38.8128	82.1918	38.3562	45.2055	22.3744	16.2963	52.5926	87.4074	12.5926	6.66667
Atrx KO-A	2	2.04923	0.93147	0.745176	25.7143	67.1429	7.14286	58.5714	31.4286	7.14286	17.8571	28.5714	0	0
Atrx KO-A	3	10.8798	4.70987	3.35343	41.8	84.6	57.4	68.8	44.6	25	48.5955	80.3371	33.7079	23.5955
Atrx KO-A	4	4.72986	1.70665	2.49659	41.7143	85.1429	22.8571	48.5714	30.8571	16.4062	63.6719	78.5156	5.07812	5.85938
Atrx KO-B	1	1.9806	0.803355	0.737672	41.5094	79.2453	39.6226	63.522	36.478	27.3973	29.4521	53.4247	19.1781	10.9589
Atrx KO-B	2	0.966248	0.479281	0.278766	38.0466	82.2157	44.3149	58.4548	32.6531	34.5865	49.1228	88.4712	49.1228	36.8421
Atrx KO-B	3	12.7508	2.0193	9.66472	28.3019	88.0503	61.6352	44.6541	20.7547	36.3995	62.2865	87.9106	31.6689	23.6531
Atrx KO-B	4	4.7174	1.64664	2.38837	35.1351	78.3784	32.4324	56.7568	25.2252	20.4969	36.646	76.3975	27.3292	19.8758
Atrx KO-B	5	7.88455	2.3333	4.18003	24.1706	90.5213	86.2559	79.6209	49.763	68.5185	36.5079	78.3069	50	44.1799
Normal brain	1	3.9553	0.51463	3.04367	11.4286	80	20	60	22.8571	4.34783	6.28019	6.28019	0.483092	1.44928
Normal brain	2	2.40499	0.561748	1.53603	17.1875	64.0625	14.0625	51.5625	18.75	14.2857	9.14286	22.8571	2.28571	2.28571
Normal brain	3	1.67905	0.802377	0.579495	34.2593	64.8148	26.8519	54.6296	27.7778	33.3333	41.0256	76.9231	21.7949	16.6667
Normal brain	4	2.03361	0.73436	1.08742	19.2308	63.4615	11.5385	53.8462	28.8462	14.2857	7.79221	36.3636	2.5974	3.8961
Normal brain	5	2.17137	0.574774	1.36243	33.3333	77.7778	48.1481	55.5556	22.2222	17.9688	18.75	39.0625	7.8125	5.46875
Normal brain	6	1.42495	0.531337	0.603792	13.6364	70.4545	18.1818	61.3636	31.8182	14	10	36	6	4
Lineage panel
Experiment 1		% of live cells						% of CD45+ cells
Cell line	Replicate #	CD45	Nk cells	CD11b	T cells	Mglia	Mphage	Nk cells	CD11b	T cells	Mglia	Mphage
Control		18.7481	1.0874	9.05063	2.5848	0.303046	7.88428	5.80005	48.2749	13.787	1.61641	42.0538
Control		7.86091	0.0816977	5.82644	1.22945	5.55744	0.243101	1.03929	74.1191	15.6401	70.6971	3.09252
Control		16.699	0.345767	10.6626	2.99097	7.4076	3.13235	2.07058	63.8515	17.9111	44.3594	18.7576
Control		9.10815	0.0765489	6.89058	1.20947	6.42776	0.434562	0.840445	75.653	13.279	70.5715	4.77114
Atrx KO-A	5	10.8369	0.274601	5.57072	2.2661	4.47402	1.09156	2.53394	51.4051	20.911	41.2851	10.0726
Atrx KO-A	6	32.9203	1.0333	16.0716	8.73081	4.97085	10.7432	3.1388	48.8197	26.5211	15.0997	32.634
Atrx KO-A	7	10.9254	0.210321	6.86171	2.62525	6.0317	0.830016	1.92506	62.8051	24.0289	55.208	7.59711
Normal brain	7	12.2527	0.313348	8.18159	1.59882	7.61165	0.560079	2.55739	66.7741	13.0487	62.1224	4.57108
Normal brain	8	9.16957	0.210985	6.22763	1.05256	5.94789	0.253657	2.30093	67.9162	11.4788	64.8656	2.76629
Experiment 2		% of live cells					% of CD45+ cells
Cell line	Replicate #	CD45	Nk cells	CD11b	T cells	Mglia	Mphage	Nk cells	CD11b	T cells	Mglia	Mphage
Control	1	33.1196	4.59156	13.5422	11.4112	1.12426	12.4103	13.8636	40.8888	34.4546	3.39454	37.4711
Control	2	27.2175	4.08836	13.7108	5.54894	1.35428	12.3544	15.0211	50.3749	20.3874	4.97579	45.3913
Control	3	10.0855	0.489801	7.47534	0.962303	0.615544	6.79086	4.85651	74.12	9.54149	6.10327	67.3331
Control	4	23.2181	3.01275	13.7138	3.36895	1.03865	12.6685	12.9758	59.0652	14.51	4.47344	54.5631
Control	5	20.1688	1.40482	11.521	5.36939	1.1106	10.2437	6.9653	57.1229	26.6222	5.5065	50.7897
Atrx KO-A	1	7.42184	0.524179	1.93543	2.85745	1.73382	0.209672	7.06266	26.0775	38.5005	23.3611	2.82506
Atrx KO-A	2	4.33712	0.523807	1.1838	0.838091	0.969043	0.209523	12.0773	27.2947	19.3237	22.343	4.83092
Atrx KO-A	3	12.927	1.91658	2.76656	5.41498	1.02392	1.75577	14.8261	21.4014	41.8888	7.92079	13.5821
Atrx KO-A	4	7.53405	0.841997	1.88534	2.57358	1.77186	0.120808	11.1759	25.0243	34.1594	23.518	1.6035
Atrx KO-B	1	6.7386	1.19797	1.77054	2.2418	1.17155	0.607796	17.7778	26.2745	33.268	17.3856	9.01961
Atrx KO-B	2	15.7496	1.72344	4.72272	5.27487	1.84406	2.85186	10.9428	29.9864	33.4922	11.7086	18.1076
Atrx KO-B	3	9.99556	0.725335	1.83184	5.91	1.14351	0.692029	7.25657	18.3265	59.1262	11.4402	6.92336
Atrx KO-B	4	4.05534	0.517787	0.632411	1.60474	0.529644	0.0948617	12.768	15.5945	39.5712	13.0604	2.33918
Atrx KO-B	5	10.1083	1.64004	2.51473	3.57987	1.52718	0.980496	16.2247	24.8779	35.4152	15.1082	9.69993
Normal brain	1	6.08236	0.668063	1.66517	1.61532	1.46575	0.199422	10.9836	27.377	26.5574	24.0984	3.27869
Normal brain	2	4.61984	0.579164	0.915887	0.606101	0.760994	0.161627	12.5364	19.8251	13.1195	16.4723	3.49854
Normal brain	3	4.65583	0.412635	1.3438	1.38397	1.20504	0.142414	8.86275	28.8627	29.7255	25.8824	3.05882
Normal brain	4	2.81216	0.29623	0.604634	0.896806	0.551881	0.0568113	10.5339	21.5007	31.8903	19.6248	2.0202
Normal brain	5	2.26803	0.305847	0.504449	0.564029	0.444868	0.0595806	13.4851	22.2417	24.8687	19.6147	2.62697
Normal brain	6	2.70246	0.453463	0.700806	0.522169	0.590876	0.10993	16.7797	25.9322	19.322	21.8644	4.0678
Following conditions shown in fig4a
Cell line	Replicate #	CD3	CD4	CD8	Mphage
Control	1	2.0096	0.132989	1.3225	7.88428
Control	2	0.423768	0.0500733	0.20122	0.243101
Control	3	1.17098	0.0613801	0.936403	3.13235
Control	4	4.76623	0.189335	3.99592	0.434562
Control	5	2.3017	0.241083	1.0437	12.4103
Control	6	5.86664	2.06229	2.27889	12.3544
Control	7	2.37501	1.12129	0.578931	6.79086
Control	8	0.716802	0.39413	0.0785425	12.6685
Control	9	2.02905	0.711272	0.743952	10.2437
Control	10	2.75025	0.950013	1.31846
Atrx KO-A	1	8.87852	0.40205	7.65106	1.09156
Atrx KO-A	2	4.92695	3.03421	0.810346	10.7432
Atrx KO-A	3	5.60619	0.568337	3.969	0.830016
Atrx KO-A	4	4.3028	2.33824	1.44138	0.209672
Atrx KO-A	5	2.04923	0.93147	0.745176	0.209523
Atrx KO-A	6	10.8798	4.70987	3.35343	1.75577
Atrx KO-A	7	4.72986	1.70665	2.49659	0.120808
Atrx KO-B	1	1.9806	0.803355	0.737672	0.607796
Atrx KO-B	2	0.966248	0.479281	0.278766	2.85186
Atrx KO-B	3	12.7508	2.0193	9.66472	0.692029
Atrx KO-B	4	4.7174	1.64664	2.38837	0.0948617
Atrx KO-B	5	7.88455	2.3333	4.18003	0.980496
Normal brain	1	0.453021	0.0955166	0.280897	0.560079
Normal brain	2	2.33437	0.280477	1.84816	0.253657
Normal brain	3	1.92217	0.0564848	1.64565	0.199422
Normal brain	4	3.9553	0.51463	3.04367	0.161627
Normal brain	5	2.40499	0.561748	1.53603	0.142414
Normal brain	6	1.67905	0.802377	0.579495	0.0568113
Normal brain	7	2.03361	0.73436	1.08742	0.0595806
Normal brain	8	2.17137	0.574774	1.36243	0.10993
Normal brain	9	1.42495	0.531337	0.603792
Statistics using one-way ANOVA with Dunnett's posthoc test
Group	Cell type	Adjusted p-value
Ctrl vs Atrx KO-A	% live CD3+ cells	0.0296
Ctrl vs Atrx KO-B	% live CD3+ cells	0.0801
Ctrl vs Normal brain	% live CD3+ cells	0.9769
Ctrl vs Atrx KO-A	% live CD4+ cells	0.0117
Ctrl vs Atrx KO-B	% live CD4+ cells	0.2106
Ctrl vs Normal brain	% live CD4+ cells	0.9801
Ctrl vs Atrx KO-A	% live CD8+ cells	0.2535
Ctrl vs Atrx KO-B	% live CD8+ cells	0.146
Ctrl vs Normal brain	% live CD8+ cells	0.9995
Ctrl vs Atrx KO-A	% live macrophages	0.0167
Ctrl vs Atrx KO-B	% live macrophages	0.0086
Ctrl vs Normal brain	% live macrophages	0.0007

[truncated: 26 more sheets: S8b, S9a, S9b, Fig4d, Fig 4e, Fig5a, Fig5b, Fig6a, S10a, Fig6b, Fig6c, Fig6d, S10b_blot, Fig6e_blot, Fig6f_blot, Fig7a_blot, Fig7b, Fig7c, Fig7d, Fig8c,S14b_blot;S14c,S14d_quant, Fig8d, S14e …]
